# Supplementary material for: Comparative genomic analysis of the tricarboxylic acid cycle members in four Solanaceae vegetable crops and expression pattern analysis in Solanum tuberosum
Source: BMC Genomics. 2021 Nov 14;22:821. doi: 10.1186/s12864-021-08109-9 (PMC8590752; doi:10.1186/s12864-021-08109-9)
Supplement: Supplementary file 1 — The TCA cycle proteins in four Solanaceous crops. [file 12864_2021_8109_MOESM1_ESM.xlsx]

## Sheet: Additional file 1
The TCA cycle proteins in four Solanaceous crops.
Potato TCA cycle protein	Enzemy	Tomato TCA cycle protein	Enzemy	Eggplant TCA cycle protein	Enzemy	Pepper TCA cycle protein	Enzemy
Soltu.DM.12G023250.1	ACO	Solyc12g005860.2.1	ACO	Smechr1000246	ACO	CA.PGAv.1.6.scaffold1740.6	ACO
Soltu.DM.07G017750.1	ACO	Solyc07g052350.3.1	ACO	Smechr0700879	ACO	CA.PGAv.1.6.scaffold1740.7	ACO
Soltu.DM.07G026310.1	ACO	Solyc05g053100.3.1	aKGDH	Smechr0700206	ACO	CA.PGAv.1.6.scaffold337.137	ACO
Soltu.DM.04G007330.2	aKGDH	Solyc05g053300.3.1	aKGDH	Smechr0700205	ACO	CA.PGAv.1.6.scaffold80.45	ACO
Soltu.DM.05G025210.1	aKGDH	Solyc12g099100.2.1	aKGDH	Smechr0500355	aKGDH	CA.PGAv.1.6.scaffold1013.3	aKGDH
Soltu.DM.01G040120.1	aKGDH	Solyc01g100360.4.1	aKGDH	Smechr0500375	aKGDH	CA.PGAv.1.6.scaffold1392.1	aKGDH
Soltu.DM.05G023090.2	aKGDH	Solyc04g011350.3.1	aKGDH	Smechr0100939	aKGDH	CA.PGAv.1.6.scaffold1392.3	aKGDH
Soltu.DM.05G023290.1	aKGDH	Solyc05g054640.4.1	aKGDH	Smechr0502672	aKGDH	CA.PGAv.1.6.scaffold1708.1	aKGDH
Soltu.DM.12G001860.1	aKGDH	Solyc07g064800.3.1	aKGDH	Smechr1102687	aKGDH	CA.PGAv.1.6.scaffold1715.13	aKGDH
Soltu.DM.12G021570.1	aKGDH	Solyc12g005080.2.1	aKGDH	Smechr0500531	aKGDH	CA.PGAv.1.6.scaffold305.51	aKGDH
Soltu.DM.07G026480.1	aKGDH	Solyc12g011000.2.1	CSY	Smechr0700188	aKGDH	CA.PGAv.1.6.scaffold337.74	aKGDH
Soltu.DM.05G023470.1	aKGDH	Solyc07g055840.3.1	CSY	Smechr1000554	aKGDH	CA.PGAv.1.6.scaffold484.102	aKGDH
Soltu.DM.12G028700.1	CSY	Solyc01g073740.4.1	CSY	Smechr1000334	CSY	CA.PGAv.1.6.scaffold484.112	aKGDH
Soltu.DM.01G028520.3	CSY	Solyc09g075450.3.1	FUM	Smechr0700558	CSY	CA.PGAv.1.6.scaffold484.79	aKGDH
Soltu.DM.07G021850.2	CSY	Solyc06g009820.3.1	FUM	Smechr0101904	CSY	CA.PGAv.1.6.scaffold786.27	aKGDH
Soltu.DM.09G023760.1	FUM	Solyc06g009830.3.1	FUM	Smechr1001746	CSY	CA.PGAv.1.6.scaffold129.46	CSY
Soltu.DM.01G000940.1	IDH	Solyc06g009840.3.1	FUM	Smechr0600040	FUM	CA.PGAv.1.6.scaffold1481.12	CSY
Soltu.DM.11G001050.1	IDH	Solyc01g005560.3.1	IDH	Smechr0104238	IDH	CA.PGAv.1.6.scaffold486.12	CSY
Soltu.DM.10G018070.1	IDH	Solyc11g011930.3.1	IDH	Smechr1100090	IDH	CA.PGAv.1.6.scaffold486.13	CSY
Soltu.DM.02G000510.1	IDH	Solyc10g074500.2.1	IDH	Smechr1200290	IDH	CA.PGAv.1.6.scaffold1280.13	FUM
Soltu.DM.08G023870.2	IDH	Solyc02g082860.3.1	IDH	Smechr0202140	IDH	CA.PGAv.1.6.scaffold862.60	FUM
Soltu.DM.02G022860.1	IDH	Solyc08g077930.3.1	IDH	Smechr0502251	IDH	CA.PGAv.1.6.scaffold1355.9	IDH
Soltu.DM.09G026740.1	MDH	Solyc08g077920.3.1	IDH	Smechr0902356	MDH	CA.PGAv.1.6.scaffold182.14	IDH
Soltu.DM.03G030110.1	MDH	Solyc09g090140.4.1	MDH	Smechr0101679	MDH	CA.PGAv.1.6.scaffold1834.10	IDH
Soltu.DM.01G045790.1	MDH	Solyc01g090710.3.1	MDH	Smechr1000456	MDH	CA.PGAv.1.6.scaffold187.1	IDH
Soltu.DM.02G007400.4	MDH	Solyc07g062650.4.1	MDH	Smechr0700400	MDH	CA.PGAv.1.6.scaffold222.134	IDH
Soltu.DM.07G023810.1	MDH	Solyc12g014180.2.1	MDH	Smechr0303061	MDH	CA.PGAv.1.6.scaffold222.173	IDH
Soltu.DM.09G027890.1	MDH	Solyc03g115990.3.1	MDH	Smechr0902456	MDH	CA.PGAv.1.6.scaffold234.6	IDH
Soltu.DM.12G030010.1	MDH	Solyc09g091070.3.1	MDH	Smechr0100510	MDH	CA.PGAv.1.6.scaffold337.45	IDH
Soltu.DM.01G031350.4	MDH	Solyc02g063490.3.1	MDH	Smechr0200856	MDH	CA.PGAv.1.6.scaffold358.82	IDH
Soltu.DM.06G034180.2	SCOAL	Solyc01g106480.4.1	MDH	Smechr0200069	SCOAL	CA.PGAv.1.6.scaffold592.2	IDH
Soltu.DM.01G003320.1	SCOAL	Solyc01g007910.3.1	SCOAL	Smechr0103977	SCOAL	CA.PGAv.1.6.scaffold625.51	IDH
Soltu.DM.02G000940.1	SCOAL	Solyc02g005350.3.1	SCOAL	Smechr0603121	SCOAL	CA.PGAv.1.6.scaffold674.25	IDH
Soltu.DM.02G025210.1	SDH	Solyc06g083790.3.1	SCOAL	Smechr0202370	SDH	CA.PGAv.1.6.scaffold890.74	IDH
Soltu.DM.02G033740.1	SDH	Solyc02g085350.4.1	SDH	Smechr0203122	SDH	CA.PGAv.1.6.scaffold133.12	MDH
Soltu.DM.04G021520.1	SDH	Solyc02g093680.3.1	SDH	Smechr0202622	SDH	CA.PGAv.1.6.scaffold162.21	MDH
Soltu.DM.04G021510.1	SDH	Solyc02g092730.4.1	SDH	Smechr1100901	SDH	CA.PGAv.1.6.scaffold1978.4	MDH
Soltu.DM.02G027980.1	SDH	Solyc04g055020.2.1	SDH	Smechr0402260	SDH	CA.PGAv.1.6.scaffold252.2	MDH
Soltu.DM.04G034030.1	SDH	Solyc04g055030.2.1	SDH	Smechr0502344	SDH	CA.PGAv.1.6.scaffold292.7	MDH
Soltu.DM.12G005620.3	SDH	Solyc04g079180.3.1	SDH	Smechr0602712	SDH	CA.PGAv.1.6.scaffold504.66	MDH
Soltu.DM.11G024650.1	SDH	Solyc12g088900.2.1	SDH			CA.PGAv.1.6.scaffold812.41	MDH
Soltu.DM.06G029290.1	SDH	Solyc11g071790.2.1	SDH			CA.PGAv.1.6.scaffold837.24	MDH
Soltu.DM.06G028710.1	SDH	Solyc06g073900.3.1	SDH			CA.PGAv.1.6.scaffold899.19	MDH
		Solyc06g073360.3.1	SDH			CA.PGAv.1.6.scaffold282.53	SCOAL
						CA.PGAv.1.6.scaffold39.9	SCOAL
						CA.PGAv.1.6.scaffold771.36	SCOAL			ACO
						CA.PGAv.1.6.scaffold1422.6	SDH			aKGDH
						CA.PGAv.1.6.scaffold1463.18	SDH			CSY
						CA.PGAv.1.6.scaffold298.15	SDH			FUM
						CA.PGAv.1.6.scaffold358.99	SDH			IDH
						CA.PGAv.1.6.scaffold371.36	SDH			MDH
						CA.PGAv.1.6.scaffold473.47	SDH			SCOAL
						CA.PGAv.1.6.scaffold507.12	SDH			SDH
