# Supplementary material for: Comparative genomic analysis of the tricarboxylic acid cycle members in four Solanaceae vegetable crops and expression pattern analysis in Solanum tuberosum
Source: BMC Genomics. 2021 Nov 14;22:821. doi: 10.1186/s12864-021-08109-9 (PMC8590752; doi:10.1186/s12864-021-08109-9)
Supplement: Supplementary file 2 — Detailed list of orthologous gene clusters and singletons between Solanum tuberosum, Solanum lycopersicum, Solanum melongena, Capsicum annuum, and Arabidopsis thaliana. [file 12864_2021_8109_MOESM2_ESM.xlsx]

## Sheet: Additional file 2
Detailed list of orthologous gene clusters and singletons between Solanum tuberosum, Solanum lycopersicum, Solanum melongena, Capsicum annuum, and Arabidopsis thaliana.
Cluster	Putative enzyme	Orthologous gene clusters
1	ACO	eggplant|Smechr0700879	eggplant|Smechr0700206	eggplant|Smechr1000246	potato|Soltu.DM.12G023250.1	potato|Soltu.DM.07G017750.1	potato|Soltu.DM.07G026310.1	tomato|Solyc12g005860.2.1	tomato|Solyc07g052350.3.1	arabidopsis|AT4G35830	arabidopsis|AT2G05710	arabidopsis|AT4G26970	pepper|CA.PGAv.1.6.scaffold337.137	pepper|CA.PGAv.1.6.scaffold80.45	pepper|CA.PGAv.1.6.scaffold1740.6
2	αKGDH-E1	eggplant|Smechr1102687	eggplant|Smechr0500531	potato|Soltu.DM.05G025210.1	potato|Soltu.DM.04G007330.2	tomato|Solyc05g054640.4.1	tomato|Solyc04g011350.3.1	arabidopsis|AT3G55410	arabidopsis|AT5G65750	pepper|CA.PGAv.1.6.scaffold786.27	pepper|CA.PGAv.1.6.scaffold1013.3
3	MDH	arabidopsis|AT3G15020	arabidopsis|AT1G53240	eggplant|Smechr0700400	potato|Soltu.DM.07G023810.1	tomato|Solyc07g062650.4.1	eggplant|Smechr1000456	potato|Soltu.DM.12G030010.1	tomato|Solyc12g014180.2.1	pepper|CA.PGAv.1.6.scaffold292.7
4	IDH catalytic subunitt	tomato|Solyc08g077920.3.1	tomato|Solyc08g077930.3.1	arabidopsis|AT3G09810	arabidopsis|AT5G03290	eggplant|Smechr0502251	potato|Soltu.DM.02G000510.1	pepper|CA.PGAv.1.6.scaffold358.82	potato|Soltu.DM.08G023870.2
5	SCoAL-α	arabidopsis|AT5G08300	arabidopsis|AT5G23250	eggplant|Smechr0103977	potato|Soltu.DM.01G003320.1	tomato|Solyc01g007910.3.1	pepper|CA.PGAv.1.6.scaffold39.9	potato|Soltu.DM.02G000940.1	tomato|Solyc02g005350.3.1
6	SDH FeS subunit	eggplant|Smechr1100901	potato|Soltu.DM.04G021510.1	tomato|Solyc04g055030.2.1	arabidopsis|AT5G65165	pepper|CA.PGAv.1.6.scaffold298.15	potato|Soltu.DM.04G021520.1	tomato|Solyc04g055020.2.1
7	SDH	eggplant|Smechr0602712	potato|Soltu.DM.06G029290.1	tomato|Solyc06g073900.3.1	arabidopsis|AT1G08480	pepper|CA.PGAv.1.6.scaffold1463.18	potato|Soltu.DM.11G024650.1	tomato|Solyc11g071790.2.1
8	αKGDH-E3(LPD)	arabidopsis|AT3G17240	arabidopsis|AT1G48030	eggplant|Smechr0500375	potato|Soltu.DM.05G023290.1	tomato|Solyc05g053300.3.1	pepper|CA.PGAv.1.6.scaffold305.51
9	CSY	arabidopsis|AT2G42790	arabidopsis|AT3G58750	eggplant|Smechr1000334	potato|Soltu.DM.12G028700.1	tomato|Solyc12g011000.2.1	pepper|CA.PGAv.1.6.scaffold1481.12
10	SDH flavoprotein subunit	arabidopsis|AT2G18450	arabidopsis|AT5G66760	eggplant|Smechr0202370	potato|Soltu.DM.02G025210.1	tomato|Solyc02g085350.4.1	pepper|CA.PGAv.1.6.scaffold358.99
11	IDH regulatory subuni	arabidopsis|AT4G35260	arabidopsis|AT2G17130	eggplant|Smechr1200290	potato|Soltu.DM.10G018070.1	tomato|Solyc10g074500.2.1	pepper|CA.PGAv.1.6.scaffold234.6
12	αKGDH-E3(LPD)	arabidopsis|AT3G16950	arabidopsis|AT4G16155	eggplant|Smechr0100939	potato|Soltu.DM.01G040120.1	tomato|Solyc01g100360.4.1	pepper|CA.PGAv.1.6.scaffold1715.13
13	MDH	arabidopsis|AT1G04410	arabidopsis|AT5G43330	eggplant|Smechr0902356	potato|Soltu.DM.09G026740.1	tomato|Solyc09g090140.4.1	pepper|CA.PGAv.1.6.scaffold1978.4
14	SDH FeS subunit	arabidopsis|AT3G27380	arabidopsis|AT5G40650	eggplant|Smechr0203122	potato|Soltu.DM.02G033740.1	tomato|Solyc02g093680.3.1	pepper|CA.PGAv.1.6.scaffold473.47
15	IDH	pepper|CA.PGAv.1.6.scaffold1355.9	pepper|CA.PGAv.1.6.scaffold182.14	pepper|CA.PGAv.1.6.scaffold222.134	pepper|CA.PGAv.1.6.scaffold337.45	pepper|CA.PGAv.1.6.scaffold674.25	pepper|CA.PGAv.1.6.scaffold592.2
16	FUM	eggplant|Smechr0600040	potato|Soltu.DM.09G023760.1	tomato|Solyc09g075450.3.1	arabidopsis|AT2G47510	pepper|CA.PGAv.1.6.scaffold1280.13	pepper|CA.PGAv.1.6.scaffold862.60
17	SCoAL-β	eggplant|Smechr0603121	potato|Soltu.DM.06G034180.2	tomato|Solyc06g083790.3.1	arabidopsis|AT2G20420	pepper|CA.PGAv.1.6.scaffold771.36
18	ICDH	eggplant|Smechr0104238	potato|Soltu.DM.01G000940.1	tomato|Solyc01g005560.3.1	arabidopsis|AT1G65930	pepper|CA.PGAv.1.6.scaffold1834.10
19	αKGDH-E1	eggplant|Smechr0700188	potato|Soltu.DM.07G026480.1	tomato|Solyc07g064800.3.1	arabidopsis|AT4G26910	pepper|CA.PGAv.1.6.scaffold337.74
20	CSY	eggplant|Smechr0101904	potato|Soltu.DM.01G028520.3	tomato|Solyc01g073740.4.1	arabidopsis|AT2G44350	pepper|CA.PGAv.1.6.scaffold129.46
21	pdNAD-MDH	eggplant|Smechr0303061	potato|Soltu.DM.03G030110.1	tomato|Solyc03g115990.3.1	arabidopsis|AT3G47520	pepper|CA.PGAv.1.6.scaffold837.24
22	pMDH	eggplant|Smechr0200856	potato|Soltu.DM.02G007400.4	tomato|Solyc02g063490.3.1	arabidopsis|AT2G22780	pepper|CA.PGAv.1.6.scaffold252.2
23	IDH	eggplant|Smechr1100090	potato|Soltu.DM.11G001050.1	tomato|Solyc11g011930.3.1	pepper|CA.PGAv.1.6.scaffold222.173
24	αKGDH-E1	eggplant|Smechr1000554	potato|Soltu.DM.12G021570.1	tomato|Solyc12g005080.2.1	pepper|CA.PGAv.1.6.scaffold1708.1
25	pMDH	eggplant|Smechr0100510	potato|Soltu.DM.01G045790.1	tomato|Solyc01g106480.4.1	pepper|CA.PGAv.1.6.scaffold504.66
26	SDH	eggplant|Smechr0402260	potato|Soltu.DM.04G034030.1	tomato|Solyc04g079180.3.1	arabidopsis|AT1G47420
27	MDH	eggplant|Smechr0101679	tomato|Solyc01g090710.3.1	pepper|CA.PGAv.1.6.scaffold899.19	potato|Soltu.DM.01G031350.4
28	IDH	eggplant|Smechr0202140	potato|Soltu.DM.02G022860.1	tomato|Solyc02g082860.3.1	pepper|CA.PGAv.1.6.scaffold890.74
29	SDH	eggplant|Smechr0502344	potato|Soltu.DM.12G005620.3	tomato|Solyc12g088900.2.1	pepper|CA.PGAv.1.6.scaffold1422.6
30	pdNAD-MDH	eggplant|Smechr0902456	potato|Soltu.DM.09G027890.1	pepper|CA.PGAv.1.6.scaffold812.41
31	αKGDHC	eggplant|Smechr0500355	potato|Soltu.DM.05G023090.2	tomato|Solyc05g053100.3.1
32	αKGDH-E3(LPD)	eggplant|Smechr0502672	potato|Soltu.DM.12G001860.1	tomato|Solyc12g099100.2.1
33	SDH	potato|Soltu.DM.06G028710.1	tomato|Solyc06g073360.3.1	arabidopsis|AT3G47833
34	SDH	arabidopsis|AT4G32210	arabidopsis|AT5G09600
35	CSY	potato|Soltu.DM.07G021850.2	tomato|Solyc07g055840.3.1
		Solanaceous-specific orthologous gene clusters are shown in purple.
		Pepper-specific orthologous gene clusters are shown in green.
		Arabidopsis-specific orthologous gene clusters are shown in orange.
