# Supplementary material for: Comparative genomic analysis of the tricarboxylic acid cycle members in four Solanaceae vegetable crops and expression pattern analysis in Solanum tuberosum
Source: BMC Genomics. 2021 Nov 14;22:821. doi: 10.1186/s12864-021-08109-9 (PMC8590752; doi:10.1186/s12864-021-08109-9)
Supplement: Supplementary file 3 — Detailed list of paralogous gene pairs in Solanum tuberosum, Solanum lycopersicum, Solanum melongena, Capsicum annuum, and Arabidopsis thaliana. [file 12864_2021_8109_MOESM3_ESM.xlsx]

## Sheet: Additional file 3
Detailed list of paralogous gene pairs in Solanum tuberosum, Solanum lycopersicum, Solanum melongena, Capsicum annuum, and Arabidopsis thaliana.
Pair	Paralogous gene pairs		Putative enzyme
1	eggplant|Smechr0700879	eggplant|Smechr0700206	ACO
2	eggplant|Smechr0700879	eggplant|Smechr1000246	ACO
3	eggplant|Smechr0700206	eggplant|Smechr1000246	ACO
4	eggplant|Smechr1102687	eggplant|Smechr0500531	αKGDH-E2
5	potato|Soltu.DM.12G023250.1	potato|Soltu.DM.07G017750.1	ACO
6	potato|Soltu.DM.12G023250.1	potato|Soltu.DM.07G026310.1	ACO
7	potato|Soltu.DM.05G025210.1	potato|Soltu.DM.04G007330.2	αKGDH-E1
8	potato|Soltu.DM.07G026310.1	potato|Soltu.DM.07G017750.1	ACO
9	tomato|Solyc12g005860.2.1	tomato|Solyc07g052350.3.1	ACO
10	tomato|Solyc08g077920.3.1	tomato|Solyc08g077930.3.1	IDH
11	tomato|Solyc05g054640.4.1	tomato|Solyc04g011350.3.1	αKGDH-E1
12	arabidopsis|AT3G17240	arabidopsis|AT1G48030	αKGDH-E3
13	arabidopsis|AT3G15020	arabidopsis|AT1G53240	MDH
14	arabidopsis|AT4G35830	arabidopsis|AT2G05710	ACO
15	arabidopsis|AT4G35830	arabidopsis|AT4G26970	ACO
16	arabidopsis|AT3G09810	arabidopsis|AT5G03290	IDH
17	arabidopsis|AT5G08300	arabidopsis|AT5G23250	SCoAL-α
18	arabidopsis|AT2G42790	arabidopsis|AT3G58750	CSY
19	arabidopsis|AT2G18450	arabidopsis|AT5G66760	SDH
20	arabidopsis|AT2G05710	arabidopsis|AT4G26970	ACO
21	arabidopsis|AT4G32210	arabidopsis|AT5G09600	SDH
22	arabidopsis|AT4G35260	arabidopsis|AT2G17130	IDH
23	arabidopsis|AT3G16950	arabidopsis|AT4G16155	αKGDH-E3
24	arabidopsis|AT3G55410	arabidopsis|AT5G65750	αKGDH-E1
25	arabidopsis|AT1G04410	arabidopsis|AT5G43330	MDH
26	arabidopsis|AT3G27380	arabidopsis|AT5G40650	SDH
27	pepper|CA.PGAv.1.6.scaffold337.137	pepper|CA.PGAv.1.6.scaffold80.45	ACO
28	pepper|CA.PGAv.1.6.scaffold1355.9	pepper|CA.PGAv.1.6.scaffold182.14	IDH
29	pepper|CA.PGAv.1.6.scaffold1355.9	pepper|CA.PGAv.1.6.scaffold222.134	IDH
30	pepper|CA.PGAv.1.6.scaffold1355.9	pepper|CA.PGAv.1.6.scaffold337.45	IDH
31	pepper|CA.PGAv.1.6.scaffold222.134	pepper|CA.PGAv.1.6.scaffold182.14	IDH
32	pepper|CA.PGAv.1.6.scaffold222.134	pepper|CA.PGAv.1.6.scaffold337.45	IDH
33	pepper|CA.PGAv.1.6.scaffold222.134	pepper|CA.PGAv.1.6.scaffold674.25	IDH
34	pepper|CA.PGAv.1.6.scaffold182.14	pepper|CA.PGAv.1.6.scaffold337.45	IDH
35	pepper|CA.PGAv.1.6.scaffold182.14	pepper|CA.PGAv.1.6.scaffold592.2	IDH
36	pepper|CA.PGAv.1.6.scaffold592.2	pepper|CA.PGAv.1.6.scaffold337.45	IDH
37	pepper|CA.PGAv.1.6.scaffold1013.3	pepper|CA.PGAv.1.6.scaffold786.27	αKGDH-E2
